# Supplementary material for: Exploring metal availability in the natural niche of Streptococcus pneumoniae to discover potential vaccine antigens
Source: Virulence. 2020 Oct 5;11(1):1310–28. doi: 10.1080/21505594.2020.1825908 (PMC7550026; doi:10.1080/21505594.2020.1825908)
Supplement: Supplemental Material [file KVIR_A_1825908_SM6912.zip]

Archive with 16 entries (16 files):
- captions.docx
- Figure_S1.eps
- Figure_S2.eps
- Figure_S3.eps
- Figure_S4.eps
- Figure_S5.eps
- Figure_S6.eps
- Table_S1.xlsx
- Table_S2.xlsx
- Table_S3.xlsx
- Table_S4.xlsx
- Table_S5.docx
- Table_S6.xlsx
- Table_S7.docx
- Table_S8.docx
- Table_S9.docx
